# Supplementary material for: Extremely low-frequency pulses of faint magnetic field induce mitophagy to rejuvenate mitochondria
Source: Commun Biol. 2022 May 12;5:453. doi: 10.1038/s42003-022-03389-7 (PMC9098439; doi:10.1038/s42003-022-03389-7)
Supplement: Supplementary file 4 — Supplementary Data 1 [file 42003_2022_3389_MOESM4_ESM.xlsx]

## Sheet: Fig.1
Fluxanalyzer_Seahorse
	OCR
	Control	C1	0.957451
		C2	1.04255			Control	ELF
		C3	1.1951		Ave	1	1.38544
		C4	0.804898		SD	0.163044	0.276428
	ELF	E1	1.19867		TTEST		0.0531478
		E2	1.13852
		E3	1.46203
		E4	1.74254
FACS (TMRM)
	Control	C1	0.992017
		C2	0.961933			Control	ELF
		C3	1.11442		Ave	1	1.4151
		C4	0.931632		SD	0.0801632	0.151381
	ELF	E1	1.54863		TTEST		0.00286169
		E2	1.3931
		E3	1.21064
		E4	1.50801
ETC activity assay									Western blotting for OXPHOS complex
	complex I										complex I
	Control	C1	0.834501			Control	ELF				Control	C1	0.957573			Control	ELF
		C2	1.08724		Ave	1	1.2089					C2	1.07688		Ave	1	1.15344
		C3	0.899148		SD	0.160471	0.0568071					C3	0.958332		SD	0.0562716	0.100216
		C4	1.17911		TTEST		0.0494981					C4	1.00721		TTEST		0.0370208
	ELF	E1	1.20339								ELF	E1	1.18435
		E2	1.25107									E2	1.21036
		E3	1.13057									E3	1.00446
		E4	1.25058									E4	1.2146
	complex II										complex II
	Control	C1	0.733203			Control	ELF				Control	C1	0.906164			Control	ELF
		C2	1.12383		Ave	1	1.18922					C2	0.994692		Ave	1	1.20135
		C3	1.05804		SD	0.179904	0.0588381					C3	1.02844		SD	0.0698604	0.1676
		C4	1.08492		TTEST		0.092506					C4	1.07071		TTEST		0.0684035
	ELF	E1	1.2397								ELF	E1	1.07825
		E2	1.21236									E2	1.22894
		E3	1.10449									E3	1.07051
		E4	1.20034									E4	1.4277
	complex III										complex III
	Control	C1	0.985746			Control	ELF				Control	C1	1.08676			Control	ELF
		C2	1.13965		Ave	1	1.24506					C2	0.857913		Ave	1	1.11579
		C3	0.782444		SD	0.15867	0.198006					C3	1.0623		SD	0.102708	0.104474
		C4	1.09216		TTEST		0.101622					C4	0.993025		TTEST		0.165042
	ELF	E1	1.05907								ELF	E1	1.14778
		E2	1.17367									E2	1.12295
		E3	1.22407									E3	0.971905
		E4	1.52343									E4	1.22051
	complex IV										complex IV
	Control	C1	0.866539			Control	ELF				Control	C1	0.976209			Control	ELF
		C2	0.887288		Ave	1	1.34788					C2	0.79453		Ave	1	0.958434
		C3	1.05998		SD	0.151417	0.0823428					C3	1.16323		SD	0.156831	0.180957
		C4	1.18619		TTEST		0.00682832					C4	1.06603		TTEST		0.740324
	ELF	E1	1.44709								ELF	E1	1.08614
		E2	1.27928									E2	0.997977
		E3	1.38417									E3	0.692632
		E4	1.28097									E4	1.05699
											complex V
											Control	C1	1.07118			Control	ELF
												C2	0.708285		Ave	1	1.20355
												C3	0.946612		SD	0.236677	0.0855456
												C4	1.27392		TTEST		0.156872
											ELF	E1	1.22342
												E2	1.24536
												E3	1.07808
												E4	1.26734

## Sheet: Fig.2
Fig.2	FACS data
	MitoSOX	Relative mean		MitoSOX	Ave	SD
	0h-1	1.05536		0h	1	0.0491609
	0h-2	0.98319		1h	0.810785	0.0089825
	0h-3	0.961449		3h	0.929074	0.0892344
	1h-1	0.82114		6h	0.932773	0.0535731
	1h-2	0.806123		9h	1.0052	0.00387054
	1h-3	0.805092		12h	1.11931	0.140376
	3h-1	0.907049		24h	0.961844	0.00338929
	3h-2	1.02726
	3h-3	0.852914
	6h-1	0.965126
	6h-2	0.962258
	6h-3	0.870934
	9h-1	1.00099
	9h-2	1.0086
	9h-3	1.00601
	12h-1	1.19187
	12h-2	1.20855
	12h-3	0.957504
	24h-1	0.965515
	24h-2	0.961182
	24h-3	0.958834
	MitoTracker Green	Relative mean		MitoTracker Green	Ave	SD
	0h-1	0.987818		0h	1	0.0656872
	0h-2	0.941256		1h	0.964306	0.0309929
	0h-3	1.07092		2h	0.840902	0.0529136
	1h-1	0.956829		3h	0.668325	0.00978942
	1h-2	0.937735		6h	0.943306	0.0489793
	1h-3	0.998353		9h	1.03738	0.00575295
	2h-1	0.799912		12h	1.06264	0.0627019
	2h-2	0.822157		24h	0.979812	0.0181758
	2h-3	0.900636
	3h-1	0.65822
	3h-2	0.677765
	3h-3	0.668989
	6h-1	0.96281
	6h-2	0.887579
	6h-3	0.979528
	9h-1	1.03212
	9h-2	1.04353
	9h-3	1.03648
	12h-1	1.13075
	12h-2	1.04986
	12h-3	1.00731
	24h-1	0.959601
	24h-2	0.994816
	24h-3	0.985019
	TMRM	Relative mean		TMRM	Ave	SD
	0h-1	1.02039		0h	1	0.0233369
	0h-2	0.97455		1h	0.991501	0.0148333
	0h-3	1.00506		3h	0.928734	0.00974368
	1h-1	1.00183		6h	0.814427	0.0292778
	1h-2	0.974504		9h	1.00506	0.0156361
	1h-3	0.998171		12h	1.14072	0.047863
	3h-1	0.932066		24h	1.03997	0.0381304
	3h-2	0.917761
	3h-3	0.936374
	6h-1	0.837586
	6h-2	0.824176
	6h-3	0.781518
	9h-1	1.00308
	9h-2	1.0216
	9h-3	0.990513
	12h-1	1.0917
	12h-2	1.18734
	12h-3	1.14311
	24h-1	1.04413
	24h-2	1.07585
	24h-3	0.999928

## Sheet: Fig.3
OXPHOS cocktail antibody
	3h	NDUFB8	SDHB	UQCRC2	MTCOI	ATP5A		12h	NDUFB8	SDHB	UQCRC2	MTCOI	ATP5A
	Control-1	0.980321	0.941187	1.03703	1.14532	1.19068		Control-1	1.23379	1.04746	0.957642	0.996117	1.07108
	Control-2	0.87138	1.07779	0.97821	0.999915	0.993575		Control-2	1.00247	1.02689	0.986388	0.901225	0.986617
	Control-3	1.05264	0.962713	0.957001	0.884432	0.926963		Control-3	0.8438	0.881263	1.07246	1.00496	1.02573
	Control-4	1.09566	1.01831	1.02776	0.970333	0.888778		Control-4	0.919936	1.04439	0.983508	1.0977	0.916569
	EMF-1	0.80308	0.93478	0.795898	0.812286	0.706197		EMF-1	0.951965	0.976661	0.957555	1.05347	0.958173
	EMF-2	0.72489	0.648281	0.713538	0.643072	0.69795		EMF-2	0.862507	0.954811	0.977842	0.96661	1.01161
	EMF-3	0.713206	0.696107	0.662186	0.671974	0.699997		EMF-3	1.06362	1.03592	1.04312	0.942334	1.14614
	EMF-4	0.806947	0.586089	0.811011	0.709634	0.950031		EMF-4	1.09205	0.824505	0.972026	0.893475	1.24384
	3h	NDUFB8	SDHB	UQCRC2	MTCOI	ATP5A		12h	NDUFB8	SDHB	UQCRC2	MTCOI	ATP5A
	Control	1	1	1	1	1		Control	1	1	1	1	1
	EMF	0.762031	0.716314	0.745658	0.709242	0.763544		EMF	0.992535	0.947975	0.987636	0.963971	1.08994
	SD(Control)	0.0980681	0.0611973	0.0385812	0.108557	0.134296		SD(Control)	0.168793	0.0796744	0.0500071	0.0802927	0.0654593
	SD(EMF)	0.0498857	0.15245	0.0702242	0.0739044	0.124374		SD(EMF)	0.105686	0.0891614	0.0379605	0.0669679	0.129541
	TTEST	0.00495209	0.0135696	0.0007157	0.00443241	0.0415661		TTEST	0.942673	0.417649	0.707291	0.516458	0.261483
NDUFS1						UQCRFS1							VDAC1
	3h	NDUFS1		12h	NDUFS1		3h			12h			3h			12h
	Control-1	0.99186		Control-1	0.938298		Control-1	0.77402		Control-1	0.820271		Control-1	0.971312		Control-1	0.895945
	Control-2	0.747868		Control-2	1.02728		Control-2	0.873846		Control-2	1.33489		Control-2	0.789387		Control-2	1.12569
	Control-3	1.21055		Control-3	1.04675		Control-3	1.41271		Control-3	0.976544		Control-3	1.12812		Control-3	1.02042
	Control-4	1.04972		Control-4	0.987669		Control-4	0.939424		Control-4	0.868293		Control-4	1.11118		Control-4	0.957945
	EMF-1	0.532583		EMF-1	0.96023		EMF-1	0.60305		EMF-1	1.29408		EMF-1	0.82406		EMF-1	1.2147
	EMF-2	0.55567		EMF-2	1.10019		EMF-2	0.51837		EMF-2	1.09289		EMF-2	0.810436		EMF-2	1.223
	EMF-3	0.476367		EMF-3	1.08077		EMF-3	0.590816		EMF-3	1.1889		EMF-3	0.751807		EMF-3	0.87724
	EMF-4	0.528338		EMF-4	1.3014		EMF-4	0.565926		EMF-4	1.17079		EMF-4	0.684444		EMF-4	0.752103
	3h-NDUFS1	Ave	SD	TTEST			3h-UQCRFS1	Ave	SD	TTEST			3h-VDAC1	Ave	SD	TTEST
	Control	1	0.19187	0.00272276			Control	1	0.28342	0.0236567			Control	1	0.15701	0.0336504
	EMF	0.523239	0.0334764				EMF	0.56954	0.0374476				EMF	0.767687	0.0637365
	12h-NDUFS1	Ave	SD	TTEST			12h-UQCRFS1	Ave	SD	TTEST			12h-VDAC1	Ave	SD	TTEST
	Control	1	0.0479208	0.188888			Control	1	0.232631	0.181335			Control	1	0.0979977	0.900958
	EMF	1.11065	0.141439				EMF	1.18667	0.0828447				EMF	1.01676	0.238902

## Sheet: Fig.4
PINK1/b-actin							LC3-II/b-actin							LC3-II/LC3-I
0min	1.06684		PINK1	Average	SD		0min	0.672857		LC3-II/bactin	Average	SD		0min	0.900073		LC3-II/bactin	Average	SD
	1.08032		0min	1	0.0875476			1.1323		0min	1	0.201105			0.913182		0min	1	0.117432
	0.951384		60min	1.09244	0.164946			1.08981		60min	1.10287	0.0656618			1.14999		60min	1.5489	0.590082
	0.901455		90min	1.5484	0.175458			1.10503		90min	1.23838	0.0603518			1.03676		90min	1.3445	0.26586
60min	0.872695		120min	1.47867	0.148284		60min	1.04699		120min	1.6049	0.158536		60min	0.895219		120min	2.71473	1.56629
	1.08467		150min	1.35694	0.0765629			1.12103		150min	1.35252	0.243105			1.37797		150min	3.88515	1.88917
	1.14543							1.05551							1.60902
	1.26698							1.18795							2.3134
90min	1.30392						90min	1.27122						90min	1.19189
	1.61535							1.26966							1.06119
	1.5586							1.26469							1.48034
	1.71573							1.14795							1.64456
120min	1.69385						120min	1.53164						120min	1.16357
	1.4232							1.53813							1.69251
	1.44261							1.84191							3.45478
	1.35503							1.50793							4.54806
150min	1.29791						150min	1.68067						150min	1.77926
	1.32166							1.22692							3.33443
	1.33924							1.38035							4.10889
	1.46894							1.12215							6.31801
PINK1/b-actin	Whole	cytoplasm	mitochondria
Control-1	1.01479	0.913865	0.844914
Control-2	0.804874	0.598195	1.14691
Control-3	0.900981	1.35632	1.15934
Control-4	1.27936	1.13162	0.84884
ELF-1	1.61756	1.18568	1.77473
ELF-2	2.30053	1.06736	1.4098
ELF-3	2.08729	0.935947	2.30541
ELF-4	2.6853	1.13521	2.25501
Parkin/b-actin	Whole	cytoplasm	mitochondria		VDAC1/b-actin	Whole
Control-1	0.875057	0.986806	0.658088		Control-1	0.95207
Control-2	1.54191	0.796947	0.5995		Control-2	1.44427
Control-3	0.946217	1.19375	0.773004		Control-3	0.889606
Control-4	0.636818	1.0225	1.96941		Control-4	0.714055
ELF-1	0.787746	0.686528	7.5477		ELF-1	0.841318
ELF-2	0.809923	0.63381	10.1461		ELF-2	0.748513
ELF-3	0.960373	0.718169	4.36207		ELF-3	0.757651
ELF-4	1.28053	0.757889	4.47443		ELF-4	0.93629
Mtphagy dye_FACS
Control	1.02905
	0.998192
	0.982844
	0.989915
120min	1.12154
	1.11375
	1.10708
	1.10772
150min	1.2984
	1.2889
	1.30438
	1.2882
180min	1.07083
	1.0628
	1.04657
	1.05966

## Sheet: Fig.5
Immuno Blot
12h	PGC1a	PPARa	TFAM			12h	Ave		SD
Control	0.901821	0.904868	1.34739				Control	ELF	Control	ELF	TTEST
	0.929304	0.969148	0.907288			PGC1a	1	1.42911	0.143534	0.0400564	0.00119455
	0.956161	0.908791	0.794839			PPARa	1	2.19621	0.147754	0.341049	0.000665033
	1.21271	1.21719	0.95048			TFAM	1	1.38853	0.240708	0.0746055	0.0215652
ELF	1.45918	2.56238	1.36985
	1.39284	1.97734	1.32452
	1.46808	1.84318	1.49634
	1.39632	2.40195	1.36342

## Sheet: Fig.6
ETC activity assay
Enzyme activity (nmol/min/mg protein)
(ΔAbsorbance (Amount of change in absorbance-Amount of change in absorbance with inhibitor) /min×1,000 H2/ [(extinction coefficient × volume of sample used in mL)×(sample protein concentration in mg/mL)]
Extinction Coefficient(mM-1cm-1)		Analysis Time			Volume of sample		Sample protein concentration (mg/mL)
Complex 1		Complex 1, 3 and 4			0.005 mL		Complex 1		Complex 2		Complex 3		Complex 4
NADH	6.2	8 min					No.1	8.871	No.1	4.425	No.1	9.694	No.1	2.21775
Complex 3 and 4		Complex 2					No.2	10.614	No.2	4.425	No.2	11.382	No.2	2.6535
reduced cytochrome C	18.5	10 min					No.3	9.486	No.3	4.425	No.3	9.452	No.3	2.3715
Complex 2
DCPIP	19.1
Fig.6a
Complex 1							Complex 2							Complex 3							Complex 4
Absorbance in 340 nm							Absorbance in 600 nm							Absorbance in 550 nm							Absorbance in 550 nm
	0min	8min						0min	10min						0min	8min						0min	8min
No.1 Control	0.68	0.4					No.1 Control	1.26	0.83					No.1 Control	0.91	1.27					No.1 Control	1.08	0.86
No.2 Control	0.74	0.38					No.2 Control	1.22	0.81					No.2 Control	0.95	1.25					No.2 Control	1.02	0.73
No.3 Control	0.7	0.42					No.3 Control	1.17	0.76					No.3 Control	0.99	1.3					No.3 Control	1.11	0.88
No.1 Control+ Rotenone	0.62	0.59					No.1 Control+ Malonate	0.89	0.88					No.1 Control+ antimycin A	0.93	1.08					No.1 Control+ KCN	0.91	0.9
No.2 Control+ Rotenone	0.61	0.58					No.2 Control+ Malonate	0.89	0.88					No.2 Control+ antimycin A	0.93	1.02					No.2 Control+ KCN	1.09	1.08
No.3 Control+ Rotenone	0.63	0.61					No.3 Control+ Malonate	0.89	0.88					No.3 Control+ antimycin A	0.92	1.05					No.3 Control+ KCN	1.1	1.08
No.1 EMF	0.68	0.4					No.1 EMF	1.11	0.74					No.1 EMF	0.89	1.21					No.1 EMF	1.08	0.87
No.2 EMF	0.74	0.37					No.2 EMF	1.08	0.71					No.2 EMF	0.95	1.31					No.2 EMF	1.14	0.85
No.3 EMF	0.71	0.42					No.3 EMF	1.06	0.71					No.3 EMF	0.94	1.27					No.3 EMF	1.16	0.94
No.1 EMF+ Rotenone	0.64	0.61					No.1 EMF+ Malonate	0.92	0.9					No.1 EMF+ antimycin A	0.96	1.06					No.1 EMF+ KCN	1.1	1.09
No.2 EMF+ Rotenone	0.62	0.59					No.2 EMF+ Malonate	0.92	0.9					No.2 EMF+ antimycin A	0.99	1.16					No.2 EMF+ KCN	1.08	1.07
No.3 EMF+ Rotenone	0.63	0.61					No.3 EMF+ Malonate	0.92	0.9					No.3 EMF+ antimycin A	0.95	1.1					No.3 EMF+ KCN	1.08	1.07
Change in absorbance							Change in absorbance							Change in absorbance							Change in absorbance
	Control	Control +Rotenone	EMF	EMF+ Rotenone				Control	Control +Malonate	EMF	EMF+ Malonate				Control	Control +antimycin A	EMF	EMF+ antimycin A				Control	Control +KCN	EMF	EMF+ KCN
No.1	0.28	0.03	0.28	0.03			No.1	0.43	0.01	0.37	0.02			No.1	0.36	0.15	0.32	0.1			No.1	0.22	0.01	0.21	0.01
No.2	0.36	0.03	0.37	0.03			No.2	0.41	0.01	0.37	0.02			No.2	0.3	0.09	0.36	0.17			No.2	0.29	0.01	0.29	0.01
No.3	0.28	0.02	0.29	0.02			No.3	0.41	0.01	0.35	0.02			No.3	0.31	0.13	0.33	0.15			No.3	0.23	0.02	0.22	0.01
Δabsorbance							Δabsorbance							Δabsorbance							Δabsorbance
	Control	EMF						Control	EMF						Control	EMF						Control	EMF
No.1	0.25	0.25					No.1	0.42	0.35					No.1	0.21	0.22					No.1	0.21	0.2
No.2	0.33	0.34					No.2	0.4	0.35					No.2	0.21	0.19					No.2	0.28	0.28
No.3	0.26	0.27					No.3	0.4	0.33					No.3	0.18	0.18					No.3	0.21	0.21
Enzyme activity				Activity Average			Enzyme activity				Activity Average			Enzyme activity				Activity Average			Enzyme activity				Activity Average
	Control	EMF		Control	116.507			Control	EMF		Control	96.2325			Control	EMF		Control	26.6471			Control	EMF		Control	130.073
No.1	113.636	113.636		EMF	119.191		No.1	99.3877	82.8231		EMF	81.2455		No.1	29.2742	30.6682		EMF	26.3203		No.1	127.96	121.867		EMF	128.042
No.2	125.367	129.166					No.2	94.655	82.8231					No.2	24.9327	22.5581					No.2	142.596	142.596
No.3	110.519	114.77					No.3	94.655	78.0903					No.3	25.7346	25.7346					No.3	119.664	119.664
Enzyme activity /Control Average							Enzyme activity /Control Average							Enzyme activity /Control Average							Enzyme activity /Control Average
	Control	EMF						Control	EMF						Control	EMF						Control	EMF
No.1	0.975354	0.975354					No.1	1.03279	0.860656					No.1	1.09859	1.1509					No.1	0.983753	0.936908
No.2	1.07604	1.10865					No.2	0.983607	0.860656					No.2	0.935661	0.84655					No.2	1.09627	1.09627
No.3	0.948604	0.985089					No.3	0.983607	0.811475					No.3	0.965754	0.965754					No.3	0.919974	0.919974
	Average	SD	Ttest					Average	SD	Ttest					Average	SD	Ttest					Average	SD	Ttest
Control	1	0.0671993	0.71085				Control	1	0.0283943	0.00255701				Control	1	0.0866934	0.909828				Control	1	0.0892649	0.847679
EMF	1.02303	0.0743081					EMF	0.844262	0.0283943					EMF	0.987734	0.153361					EMF	0.984385	0.0972666
Fig.6b
Complex 2 subunits
Succinate cytochrome c reductase		Mitochondrial: 10.9 ug			SDH	Mitochondrial: 9.304 ug				SDHA	Mitochondrial: 17.2 ug
	0min	8min	Δabsorbance			0min	8min	Δabsorbance			0min	8min	Δabsorbance
Control-1	0.55	0.82	0.27		Control-1	1.03	0.52	0.51		Control-1	1.01	0.35	0.66
Control-2	0.54	0.85	0.31		Control-2	1	0.45	0.55		Control-2	1	0.36	0.64
Control-3	0.58	0.87	0.29		Control-3	1.03	0.53	0.5		Control-3	0.99	0.37	0.62
Control-4	0.61	0.83	0.22		Control-4	0.97	0.5	0.47		Control-4	0.96	0.34	0.62
control+Inhibitor	0.52	0.56	0.04		control+Inhibitor	0.53	0.52	0.01		control+Inhibitor	0.55	0.52	0.03
ELF-WMF-1	0.48	0.69	0.21		ELF-WMF-1	0.87	0.44	0.43		ELF-WMF-1	0.99	0.38	0.61
ELF-WMF-2	0.48	0.73	0.25		ELF-WMF-2	0.87	0.42	0.45		ELF-WMF-2	0.99	0.35	0.64
ELF-WMF-3	0.48	0.69	0.21		ELF-WMF-3	0.88	0.4	0.48		ELF-WMF-3	0.99	0.38	0.61
ELF-WMF-4	0.49	0.7	0.21		ELF-WMF-4	0.8	0.36	0.44		ELF-WMF-4	0.95	0.33	0.62
ELF-WMF+Inhibitor	0.49	0.51	0.02		ELF-WMF+Inhibitor	0.54	0.54	0		ELF-WMF+Inhibitor	0.56	0.52	0.04
succinate cytochrome c reductase	Enzymatic activity (nmol/min/mg)				SDH	Enzymatic activity (nmol/min/mg)				SDHA	Enzymatic activity (nmol/min/mg)
Control-1	167.369				Control-1	358.738				Control-1	251.126
Control-2	192.165				Control-2	386.874				Control-2	243.516
Control-3	179.767				Control-3	351.704				Control-3	235.906
Control-4	136.375				Control-4	330.601				Control-4	235.906
control+Inhibitor	24.7954				control+Inhibitor	7.03407				control+Inhibitor	11.4148
ELF-WMF-1	130.176				ELF-WMF-1	302.465				ELF-WMF-1	232.102
ELF-WMF-2	154.971				ELF-WMF-2	316.533				ELF-WMF-2	243.516
ELF-WMF-3	130.176				ELF-WMF-3	337.636				ELF-WMF-3	232.102
ELF-WMF-4	130.176				ELF-WMF-4	309.499				ELF-WMF-4	235.906
ELF-WMF+Inhibitor	12.3977				ELF-WMF+Inhibitor	0				ELF-WMF+Inhibitor	15.2198
succinate cytochrome c reductase	Enzymatic activity (nmol/min/mg)		168.039		SDH	Enzymatic activity (nmol/min/mg)		#VALUE!		SDHA	Enzymatic activity (nmol/min/mg)		241.614
Control-1	166.489		#DIV/0!		Control-1	#VALUE!		#VALUE!		Control-1	251.126		#VALUE!
Control-2	191.285		#DIV/0!		Control-2	#VALUE!		#VALUE!		Control-2	243.516		#VALUE!
Control-3	178.887		#DIV/0!		Control-3	#VALUE!		#VALUE!		Control-3	235.906		#VALUE!
Control-4	135.495		#DIV/0!		Control-4	#VALUE!		#VALUE!		Control-4	235.906		#VALUE!
ELF-WMF-1	129.466		#DIV/0!		ELF-WMF-1	#VALUE!		#VALUE!		ELF-WMF-1	232.102		#VALUE!
ELF-WMF-2	154.261		#DIV/0!		ELF-WMF-2	#VALUE!		#VALUE!		ELF-WMF-2	243.516		#VALUE!
ELF-WMF-3	129.466		#DIV/0!		ELF-WMF-3	#VALUE!		#VALUE!		ELF-WMF-3	232.102		#VALUE!
ELF-WMF-4	129.466		#DIV/0!		ELF-WMF-4	#VALUE!		#VALUE!		ELF-WMF-4	235.906		#VALUE!
succinate cytochrome c reductase	Control	ELF-WMF			SDH	Control	ELF-WMF			SDHA	Control	ELF-WMF
Ave	#DIV/0!	#DIV/0!			Ave	#VALUE!	#VALUE!			Ave	#VALUE!	#VALUE!
SD	#DIV/0!	#DIV/0!			SD	#VALUE!	#VALUE!			SD	#VALUE!	#VALUE!
TTEST		#DIV/0!			TTEST		#VALUE!			TTEST		#VALUE!
Fig.6d							Fig.6c
Rotenone							3-NP
	Control	ELF	Control	ELF				Control	ELF	Control	ELF
0uM	0.889331	0.693725	0.889331	0.693725			0mM	0.936563	0.663064	0.936563	0.663064
	1.11628	0.756682	1.11628	0.756682				1.07505	0.664939	1.07505	0.664939
	0.994387	0.722305	0.994387	0.722305				0.98839	0.617519	0.98839	0.617519
0.1uM	1.00011	0.790092	#VALUE!	#VALUE!	1.0706		0.25mM	1.11507	0.837392	#DIV/0!	#DIV/0!	1.10042
	1.12737	0.739483	#VALUE!	#VALUE!				1.06747	0.855504	#DIV/0!	#DIV/0!
	1.08432	0.732899	#VALUE!	#VALUE!				1.11872	0.855022	#DIV/0!	#DIV/0!
0.5uM	0.797091	0.668623	#DIV/0!	#DIV/0!	0.969395		0.5mM	0.979397	0.873717	0.103618	0.0924372	0.94504
	1.04545	0.62998	#DIV/0!	#DIV/0!				0.950723	0.863635	0.100584	0.0913706
	1.06564	0.608601	#DIV/0!	#DIV/0!				0.905	0.875946	0.095747	0.0926731
1uM	0.984602	0.571703	#DIV/0!	#DIV/0!	0.934529		1mM	0.867916	0.850285	#DIV/0!	#DIV/0!	0.909948
	0.849146	0.617982	#DIV/0!	#DIV/0!				0.922048	0.928507	#DIV/0!	#DIV/0!
	0.969838	0.59689	#DIV/0!	#DIV/0!				0.939881	0.932054	#DIV/0!	#DIV/0!
		Ave		SD					Ave		SD
	Rotenone	Control	ELF	Control	ELF	TTEST		3-NP	Control	ELF	Control	ELF	TTEST
	0	1	0.724237	0.11358	0.0315232	0.0154489		0	1	0.648507	0.0699685	0.026853	0.00124897
	0.1	1	#VALUE!	#VALUE!	#VALUE!	#VALUE!		0.1	1	#DIV/0!	#DIV/0!	#DIV/0!	#DIV/0!
	0.5	1	#DIV/0!	#DIV/0!	#DIV/0!	#DIV/0!		0.5	1	0.0921603	0.00396981	0.000693987	0.0282486
	1	1	#DIV/0!	#DIV/0!	#DIV/0!	#DIV/0!		1	1	#DIV/0!	#DIV/0!	#DIV/0!	#DIV/0!

## Sheet: Fig. S1
Average / 30min	Fast move			Slow move
	0 week	4 weeks		0 week	4 weeks
Control-1	425	330		200	295
Control-2	651	1055		595	685
Control-3	909	929		505	554
Control-4	1116	1221		939	348
Control-5	1216	396		560	282
Control-6	506	309.551		362	232.286
Control-7	618	395		410	269
Control-8	934	375		436	358
Control-9	1426	721		1108	450
Control-10	834	664		510	442
Control-11	760.562	299.312		450.812	206.479
Control-12	822.896	593.229		441.208	364.125
Control-13	1006.73	493.104		505.979	296.833
Control-14	199.812	315.979		149.583	183.771
ELF-WMF-1	450	644		264	530
ELF-WMF-2	818	332		439	333
ELF-WMF-3	1009	917		723	732
ELF-WMF-4	596	469		389	403
ELF-WMF-5	1235	418		714	368
ELF-WMF-6	468	889		377	580
ELF-WMF-7	628	892		355	542
ELF-WMF-8	645	698		387	580
ELF-WMF-9	962	319.551		525	225.531
ELF-WMF-10	1450	693		643	509
ELF-WMF-11	743.188	266.083		383.854	190.083
ELF-WMF-12	917.938	685.083		680.292	338.417
ELF-WMF-13	824	543.292		422.438	270.021
ELF-WMF-14	346.333	270.312		223.583	214.333

## Sheet: Fig. S2
MitoTracker Green_FACS
Intensity							Pulse width			Pulse width (ms)	Average	SD		Frequency			Frequency	Average	SD
Control	0.973353		Intensity (mG)	Average	SD		1ms	0.99391		1	1.04218	0.0475905		1-2Hz/2s	1.03203		1-2Hz/2s	0.938315	0.104621
	1.01292		0	1	0.0222829			1.10737		2	0.867145	0.0417525			0.793529		1-4Hz/4s	0.915268	0.0276552
	1.02296		30	0.97956	0.0326227			1.03973		4	0.734152	0.0226418			0.993746		1-8Hz/8s	0.734152	0.0226418
	0.990764		60	0.906345	0.0394581			1.02772		8	0.855399	0.0234085			0.933958		1-16Hz/16s	1.01662	0.065847
30 mG	0.946425		100	0.734152	0.0226418		2ms	0.906592		16	1.0742	0.0587311		1-4Hz/4s	0.895142		Reverse	0.837603	0.0386548
	1.02314		150	0.758857	0.0283693			0.897156							0.953123		4, 8Hz/8s	1.08551	0.0650621
	0.982745		600	0.744609	0.0434735			0.845849							0.894172		2, 4, 6, 8Hz/8s	0.846077	0.0327393
	0.965934		1000	0.749593	0.0202915			0.818983							0.918636		6Hz	1.0133	0.0549356
60 mG	0.863543		2000	0.749965	0.0435521		4 ms	0.734484						1-8Hz/8s	0.734484		8Hz	0.935063	0.0223716
	0.939306		3000	0.807357	0.0469967			0.707459							0.707459
	0.882078							0.731875							0.731875
	0.940455							0.76279							0.76279
100 mG	0.734484						8ms	0.866326						1-16Hz/16s	1.02882
	0.707459							0.863639							1.07005
	0.731875							0.820588							0.92116
	0.76279							0.871044							1.04646
150 mG	0.760011						16ms	1.11194						Reverse	0.784006
	0.746542							1.13228							0.875096
	0.797597							1.00438							0.839547
	0.731277							1.04821							0.851761
600mG	0.792542													4, 8Hz/8s	1.15645
	0.713576														1.11725
	0.702497														1.00783
	0.769822														1.0605
1000mG	0.73833													2, 4, 6, 8Hz/8s	0.87255
	0.734855														0.841307
	0.745963														0.801636
	0.779224														0.868815
2000mG	0.769233													6Hz	0.968777
	0.733179														1.01533
	0.798895														0.979032
	0.698553														1.09007
3000mG	0.760309													8Hz	0.939912
	0.853316														0.964452
	0.773992														0.921696
	0.841811														0.914193

## Sheet: Fig. S3
OXPHOS proteins
1h	NDUFB8	SDHB	UQCRC2	MTCOI	ATP5A
Control-1	1.10631	0.997457	0.981118	0.95143	1.12996
Control-2	1.00617	0.909427	1.04526	0.997	1.07868
Control-3	0.972809	1.05071	0.980504	1.05307	0.958037
Control-4	0.914712	1.04241	0.99312	0.9985	0.833326
EMF-1	0.934131	0.743926	1.08743	1.17054	0.984206
EMF-2	1.02288	1.11014	1.10059	1.09988	1.12569
EMF-3	0.962864	0.993016	1.01297	0.942195	1.05655
EMF-4	0.939941	0.652287	1.02974	0.929052	1.07369
1h	NDUFB8	SDHB	UQCRC2	MTCOI	ATP5A
Control	1	1	1	1	1
EMF	0.964953	0.874843	1.05768	1.03542	1.06004
SD(Control)	0.08032	0.0647551	0.030726	0.0415802	0.13244
SD(EMF)	0.0405591	0.212917	0.0428406	0.118908	0.0584795
TTEST	0.465585	0.30366	0.0712451	0.594278	0.438647
VDAC1
1h	VDAC1
Control-1	0.990576		1h	Control	ELF
Control-2	1.11551		Ave	1	1.08111
Control-3	0.973245		SD	0.0825451	0.0751233
Control-4	0.920668		TTEST		0.196311
EMF-1	1.11396
EMF-2	1.02206
EMF-3	1.17174
EMF-4	1.01669

## Sheet: Fig.S4
MitoTracker Green_FACS			230.585
WT	Control	225.72	0.978901			WT		PINK1 KO
		227.51	0.986664			Control	ELF	Control	ELF
		245.88	1.06633		Ave	1	0.852863	0.39712	0.413795
		223.23	0.968103		SD	0.0448711	0.0329832	0.0247213	0.0229189
	ELF	187.93	0.815014
		192.78	0.836047
		201.76	0.874992
		204.16	0.8854
PINK1 KO	Control	86.57	0.375436
		92.88	0.402802
		87.76	0.380597
		99.07	0.429646
	ELF	87.6	0.379903
		96.79	0.419758
		98.84	0.428649
		98.43	0.426871
Western Blotting
ATP5A					VDAC1
WT HeLa	Control	1	0.945097		WT HeLa	Control	1	0.997876
		2	1.08153				2	1.12933
		3	0.973374				3	0.872796
	ELF	1	0.809405			ELF	1	0.826677
		2	0.883959				2	0.680403
		3	0.850273				3	0.749953
PINK1 KO	Control	1	1.05312		PINK1 KO	Control	1	0.819236
		2	0.976543				2	1.08623
		3	0.970335				3	1.09453
	ELF	1	0.966256			ELF	1	0.863006
		2	1.01199				2	1.15337
		3	1.01208				3	0.930463
	Ave		SD					Ave		SD
	Control	ELF	Control	ELF				Control	ELF	Control	ELF
WT	1	0.847879	0.072008	0.0373344			WT	1	0.752344	0.128279	0.0731667
PINK1 KO	1	0.996777	0.0461092	0.0264324			PINK1 KO	1	0.982279	0.156601	0.151958

[truncated: 1 more sheets: Fig.S5]
